# Supplementary material for: 8–17 DNAzyme Silencing Gene Expression in Cells via Cleavage and Antisense
Source: Molecules. 2022 Dec 29;28(1):286. doi: 10.3390/molecules28010286 (PMC9821912; doi:10.3390/molecules28010286)
Supplement: Supplementary file 1 [file molecules-28-00286-s001.zip]

Archive with 1 entries (1 files):
- molecules-2143439-supplementary.pdf
